# Supplementary material for: Genome-Wide Analysis of Differentially Expressed miRNAs and Their Associated Regulatory Networks in Lenses Deficient for the Congenital Cataract-Linked Tudor Domain Containing Protein TDRD7
Source: Front Cell Dev Biol. 2021 Feb 16;9:615761. doi: 10.3389/fcell.2021.615761 (PMC7921330; doi:10.3389/fcell.2021.615761)
Supplement: Supplementary file 1 [file Table_1.XLSX]

## Sheet: Sheet2
Table S1. List of 697 miRNAs identified in P4 lens
miRNA (Transcript ID)	miRNA (Probe ID)	P4 control (average expression)	Tdrd7 -/- (average expression)	Fold-change (Tdrd7-/- Vs. control)	P-value (Tdrd7-/- Vs. control)
mmu-let-7a-1	mmu-let-7a-1-star_st	1.50964	1.66846	1.09581	0.36932
mmu-let-7a-1 // mmu-let-7a-2	mmu-let-7a_st	889.816	853.406	-1.04319	0.71708
mmu-let-7b	mmu-let-7b_st	627.013	483.746	-1.28699	0.03153
mmu-let-7c-1	mmu-let-7c-1-star_st	1.48164	1.58513	1.07475	0.37381
mmu-let-7c-1 // mmu-let-7c-2	mmu-let-7c_st	1708.84	1690.89	-1.01115	0.85902
mmu-let-7c-2	mmu-let-7c-2-star_st	1.5803	1.57916	-1.00208	0.9754
mmu-let-7d	mmu-let-7d_st	590.355	533.927	-1.10726	0.20355
mmu-let-7e	mmu-let-7e_st	3255.67	3145.84	-1.03455	0.58612
mmu-let-7f-1 // mmu-let-7f-2	mmu-let-7f_st	42.4169	48.8031	1.11111	0.63964
mmu-let-7f-2	mmu-let-7f-2-star_st	1.68511	1.45174	-1.16151	0.09603
mmu-let-7g	mmu-let-7g_st	72.1338	71.6329	-1.03383	0.82892
mmu-let-7i	mmu-let-7i_st	161.881	176.535	1.1088	0.47895
mmu-mir-100	mmu-miR-100_st	13.0227	15.4272	1.16878	0.26842
mmu-mir-101a	mmu-miR-101a_st	1.89629	1.87599	-1.00765	0.91386
mmu-mir-101b	mmu-miR-101b_st	1.55724	1.7354	1.11574	0.22602
mmu-mir-101c	mmu-miR-101c_st	1.60269	1.72858	1.07848	0.30089
mmu-mir-103-1	mmu-miR-103-1-star_st	1.70424	1.63824	-1.02456	0.8614
mmu-mir-103-1 // mmu-mir-103-2	mmu-miR-103_st	1280.41	1240.09	-1.03311	0.69912
mmu-mir-103-2	mmu-miR-103-2-star_st	1.36481	1.54411	1.13131	0.06441
mmu-mir-105	mmu-miR-105_st	1.46901	1.32363	-1.10803	0.1354
mmu-mir-106a	mmu-miR-106a_st	600.952	673.516	1.13918	0.2796
mmu-mir-106b	mmu-miR-106b_st	458.185	432.354	-1.06142	0.37457
mmu-mir-107	mmu-miR-107_st	910.384	895.322	-1.01748	0.79365
mmu-mir-10a	mmu-miR-10a_st	1.85378	1.96364	1.08673	0.61682
mmu-mir-10b	mmu-miR-10b_st	15.1362	14.6684	-1.05775	0.73214
mmu-mir-1186	mmu-miR-1186_st	2.70437	2.4112	-1.13367	0.34485
mmu-mir-1186b	mmu-miR-1186b_st	2.14168	1.54755	-1.38799	0.00172
mmu-mir-1187	mmu-miR-1187_st	2.41212	2.92242	1.19168	0.19309
mmu-mir-1188	mmu-miR-1188_st	3.6283	3.57193	1.02598	0.9036
mmu-mir-1190	mmu-miR-1190_st	1.45567	1.41681	-1.0274	0.68682
mmu-mir-1191	mmu-miR-1191_st	1.32623	1.32487	-1.00069	0.98803
mmu-mir-1192	mmu-miR-1192_st	1.58317	1.96394	1.23456	0.05066
mmu-mir-1193	mmu-miR-1193-5p_st	1.69856	1.40992	-1.20664	0.05138
mmu-mir-1194	mmu-miR-1194_st	6.72865	6.57702	-1.02598	0.76187
mmu-mir-1195	mmu-miR-1195_st	305.961	338.052	1.09885	0.43163
mmu-mir-1196	mmu-miR-1196_st	60.7787	64.036	1.06142	0.6122
mmu-mir-1197	mmu-miR-1197_st	1.45409	1.61678	1.12272	0.28109
mmu-mir-1198	mmu-miR-1198-5p_st	30.6452	18.2843	-1.76296	0.024
mmu-mir-1199	mmu-miR-1199-star_st	1.58804	1.70737	1.07624	0.42768
mmu-mir-122	mmu-miR-122-star_st	2.15366	1.79037	-1.23114	0.15772
mmu-mir-1224	mmu-miR-1224_st	12.2269	18.4561	1.50943	0.00642
mmu-mir-124-1 // mmu-mir-124-2 // mmu-mir-124-3	mmu-miR-124_st	6.02358	2.60915	-1.52414	0.40919
mmu-mir-1247	mmu-miR-1247-star_st	33.5876	28.3393	-1.232	0.54627
mmu-mir-1249	mmu-miR-1249-star_st	2.20266	1.99358	-1.1235	0.49209
mmu-mir-1251	mmu-miR-1251_st	4.35308	4.12239	-1.13918	0.61666
mmu-mir-125a	mmu-miR-125a-5p_st	2226.88	2171.91	-1.02527	0.67098
mmu-mir-125b-1	mmu-miR-125b-1-3p_st	2.70177	3.78948	1.2033	0.57356
mmu-mir-125b-1 // mmu-mir-125b-2	mmu-miR-125b-5p_st	1339.05	1404.44	1.04826	0.45952
mmu-mir-125b-2	mmu-miR-125b-2-3p_st	2.0252	2.36223	1.16393	0.10397
mmu-mir-126	mmu-miR-126-3p_st	67.542	51.6679	-1.53688	0.28984
mmu-mir-1264	mmu-miR-1264-5p_st	1.61381	1.51041	-1.07252	0.46346
mmu-mir-127	mmu-miR-127_st	189.043	183.528	-1.03383	0.68247
mmu-mir-128-1	mmu-miR-128-1-star_st	1.69683	1.52177	-1.11111	0.19718
mmu-mir-128-1 // mmu-mir-128-2	mmu-miR-128_st	12.0103	14.8739	1.29594	0.43715
mmu-mir-128-2	mmu-miR-128-2-star_st	1.5229	1.40425	-1.074	0.5634
mmu-mir-129-1	mmu-miR-129-1-3p_st	1.65774	1.61918	-1.04102	0.72931
mmu-mir-129-1 // mmu-mir-129-2	mmu-miR-129-5p_st	1.4734	1.31487	-1.11729	0.21408
mmu-mir-129-2	mmu-miR-129-2-3p_st	2.05551	2.04521	1.00835	0.93807
mmu-mir-1298	mmu-miR-1298-star_st	196.827	164.784	-1.2033	0.07151
mmu-mir-1306	mmu-miR-1306-3p_st	4.08958	2.52061	-1.57135	0.01559
mmu-mir-130a	mmu-miR-130a_st	594.736	716.083	1.22434	0.1349
mmu-mir-130b	mmu-miR-130b_st	162.111	173.156	1.06069	0.54402
mmu-mir-132	mmu-miR-132_st	3.47155	4.30808	1.26839	0.18618
mmu-mir-133a-1 // mmu-mir-133a-2	mmu-miR-133a_st	114.718	136.524	1.18181	0.14355
mmu-mir-133b	mmu-miR-133b_st	51.9535	60.9061	1.18921	0.15086
mmu-mir-134	mmu-miR-134_st	34.3885	27.26	-1.28165	0.1441
mmu-mir-135a-1	mmu-miR-135a-1-star_st	1.50618	1.61941	1.07252	0.46051
mmu-mir-135a-1 // mmu-mir-135a-2	mmu-miR-135a_st	1.41515	1.49278	1.05482	0.44168
mmu-mir-135a-2	mmu-miR-135a-2-star_st	169.635	160.935	-1.05409	0.47736
mmu-mir-135b	mmu-miR-135b-star_st	1.50898	1.45905	-1.02883	0.73071
mmu-mir-136	mmu-miR-136-star_st	1.59749	1.3652	-1.16959	0.06937
mmu-mir-137	mmu-miR-137_st	1.38806	1.46145	1.05117	0.46382
mmu-mir-138-1	mmu-miR-138-1-star_st	1.36362	1.43055	1.04826	0.44818
mmu-mir-138-1 // mmu-mir-138-2	mmu-miR-138_st	6.52085	9.81945	1.47019	0.04224
mmu-mir-138-2	mmu-miR-138-2-star_st	1.37518	1.50374	1.089	0.2901
mmu-mir-139	mmu-miR-139-5p_st	147.793	130.938	-1.12975	0.19793
mmu-mir-140	mmu-miR-140-star_st	146.615	145.912	1.00208	0.98468
mmu-mir-141	mmu-miR-141-star_st	10.001	9.9526	-1.00626	0.92553
mmu-mir-142	mmu-miR-142-5p_st	1.72897	1.72401	-1.00278	0.9715
mmu-mir-143	mmu-miR-143_st	2.87113	2.47805	-1.17283	0.57126
mmu-mir-144	mmu-miR-144-star_st	1.60899	1.75595	1.09429	0.48488
mmu-mir-145	mmu-miR-145_st	5.62927	4.93264	-1.24229	0.42856
mmu-mir-146a	mmu-miR-146a-star_st	1.51367	1.61504	1.06807	0.34449
mmu-mir-146b	mmu-miR-146b_st	2.42403	1.93093	-1.2544	0.29209
mmu-mir-147	mmu-miR-147_st	1.55255	1.48099	-1.0367	0.74096
mmu-mir-148a	mmu-miR-148a_st	3.46805	3.7524	1.17854	0.52074
mmu-mir-148b	mmu-miR-148b_st	2.7454	3.43229	1.25006	0.08304
mmu-mir-149	mmu-miR-149-star_st	178.917	182.423	1.01326	0.88889
mmu-mir-150	mmu-miR-150_st	2.01182	2.05451	1.02669	0.74039
mmu-mir-151	mmu-miR-151-5p_st	339.487	341.911	1.00626	0.91967
mmu-mir-152	mmu-miR-152_st	159.433	163.383	1.02385	0.73108
mmu-mir-153	mmu-miR-153_st	1.54225	1.5208	-1.01677	0.82743
mmu-mir-154	mmu-miR-154_st	3.28185	3.70327	1.13918	0.4032
mmu-mir-155	mmu-miR-155_st	3.78355	3.87696	1.01607	0.87692
mmu-mir-15a	mmu-miR-15a_st	7.15676	15.7856	2.21299	0.01231
mmu-mir-15b	mmu-miR-15b_st	103.583	105.974	1.03168	0.73238
mmu-mir-16-1	mmu-miR-16-1-star_st	1.46932	1.55588	1.05995	0.40032
mmu-mir-16-1 // mmu-mir-16-2	mmu-miR-16_st	727.806	814.804	1.13446	0.27034
mmu-mir-16-2	mmu-miR-16-2-star_st	1.41451	1.45961	1.03025	0.78675
mmu-mir-17	mmu-miR-17_st	2697.13	2720.21	1.00835	0.88753
mmu-mir-181a-1	mmu-miR-181a-1-star_st	1.8996	2.09309	1.07475	0.59894
mmu-mir-181a-1 // mmu-mir-181a-2	mmu-miR-181a_st	2298.46	2398.64	1.04391	0.46359
mmu-mir-181a-2	mmu-miR-181a-2-star_st	83.837	77.3624	-1.08824	0.60988
mmu-mir-181b-1	mmu-miR-181b-1-star_st	1.54034	1.65194	1.08298	0.42362
mmu-mir-181b-1 // mmu-mir-181b-2	mmu-miR-181b_st	2227.2	2260.14	1.01607	0.80354
mmu-mir-181b-2	mmu-miR-181b-2-star_st	1.8148	1.42438	-1.26488	0.079
mmu-mir-181c	mmu-miR-181c_st	71.5183	85.456	1.3765	0.35871
mmu-mir-181d	mmu-miR-181d_st	154.777	180.794	1.17202	0.16521
mmu-mir-182	mmu-miR-182_st	21.0743	7.21788	-1.76663	0.39078
mmu-mir-183	mmu-miR-183-star_st	2.01262	1.74759	-1.14552	0.39896
mmu-mir-1839	mmu-miR-1839-5p_st	69.0999	71.2272	1.04319	0.77359
mmu-mir-184	mmu-miR-184_st	15592.3	15235.7	-1.02314	0.67813
mmu-mir-1843	mmu-miR-1843-3p_st	1.56597	1.51202	-1.03742	0.58971
mmu-mir-1843b	mmu-miR-1843b-5p_st	2.26113	2.91344	1.21672	0.38374
mmu-mir-185	mmu-miR-185_st	98.073	90.2747	-1.08598	0.25573
mmu-mir-186	mmu-miR-186-star_st	1.49957	1.69092	1.12272	0.16651
mmu-mir-187	mmu-miR-187-star_st	1.65648	1.5222	-1.09051	0.26097
mmu-mir-188	mmu-miR-188-3p_st	2.42042	2.52249	1.04826	0.60145
mmu-mir-1892	mmu-miR-1892_st	17.4241	18.2288	1.02243	0.94999
mmu-mir-1893	mmu-miR-1893_st	3.72284	3.45799	-1.0274	0.91561
mmu-mir-1894	mmu-miR-1894-5p_st	42.9132	41.3118	-1.04754	0.78577
mmu-mir-1895	mmu-miR-1895_st	11.8396	14.6561	1.19416	0.59338
mmu-mir-1896	mmu-miR-1896_st	2.60363	2.1291	-1.22519	0.10165
mmu-mir-1897	mmu-miR-1897-5p_st	1.82718	1.77173	-1.02811	0.7812
mmu-mir-1898	mmu-miR-1898_st	1.44473	1.64743	1.13446	0.13373
mmu-mir-1899	mmu-miR-1899_st	1.86371	2.0043	1.074	0.51023
mmu-mir-18a	mmu-miR-18a_st	271.452	265.793	-1.02101	0.71671
mmu-mir-18b	mmu-miR-18b_st	2.00932	2.02243	1.01607	0.87075
mmu-mir-190	mmu-miR-190-star_st	4.37227	3.08181	-1.35566	0.15989
mmu-mir-1900	mmu-miR-1900_st	1.54006	1.73465	1.11188	0.38712
mmu-mir-1901	mmu-miR-1901_st	1.50878	1.52883	1.00626	0.94349
mmu-mir-1902	mmu-miR-1902_st	2.12786	2.66392	1.22603	0.16325
mmu-mir-1903	mmu-miR-1903_st	1.59001	1.48251	-1.074	0.34255
mmu-mir-1904	mmu-miR-1904_st	1.39626	1.61866	1.15669	0.05721
mmu-mir-1905	mmu-miR-1905_st	1.89372	1.60948	-1.17691	0.05525
mmu-mir-1906-1 // mmu-mir-1906-2	mmu-miR-1906_st	2.03624	2.13553	1.06733	0.64265
mmu-mir-1907	mmu-miR-1907_st	1.79447	2.11306	1.18591	0.09189
mmu-mir-190b	mmu-miR-190b_st	1.77766	1.48451	-1.20247	0.04242
mmu-mir-191	mmu-miR-191_st	947.887	901.819	-1.0519	0.47275
mmu-mir-1912	mmu-miR-1912_st	1.78782	1.6159	-1.10496	0.18553
mmu-mir-192	mmu-miR-192_st	15.9224	17.2754	1.09962	0.70738
mmu-mir-1927	mmu-miR-1927_st	1.44735	1.30712	-1.1042	0.21204
mmu-mir-1928	mmu-miR-1928_st	1.49092	1.40194	-1.05044	0.62757
mmu-mir-1929	mmu-miR-1929_st	1.59043	1.68782	1.06585	0.50149
mmu-mir-193	mmu-miR-193-star_st	1.64929	1.86595	1.13682	0.25598
mmu-mir-1930	mmu-miR-1930-star_st	2.08945	1.84917	-1.1235	0.34935
mmu-mir-1931	mmu-miR-1931_st	43.5827	37.111	-1.06955	0.79931
mmu-mir-1932	mmu-miR-1932_st	1.54522	1.50796	-1.01819	0.87284
mmu-mir-1933	mmu-miR-1933-5p_st	1.54638	1.52251	-1.01537	0.83153
mmu-mir-1934	mmu-miR-1934-star_st	2.55959	2.45517	-1.04319	0.63601
mmu-mir-1935	mmu-miR-1935_st	6.98429	11.0472	1.59328	0.01863
mmu-mir-1936	mmu-miR-1936_st	1.77486	1.87421	1.05702	0.44205
mmu-mir-1938	mmu-miR-1938_st	1.32788	1.50151	1.12896	0.10505
mmu-mir-193b	mmu-miR-193b_st	94.6869	69.6191	-1.35285	0.12893
mmu-mir-194-1	mmu-miR-194-1-star_st	1.52293	1.61975	1.06363	0.34656
mmu-mir-194-1 // mmu-mir-194-2	mmu-miR-194_st	55.9805	57.4752	1.01255	0.93162
mmu-mir-194-2	mmu-miR-194-2-star_st	1.55441	1.50494	-1.0324	0.64814
mmu-mir-1940	mmu-miR-1940_st	1.67926	2.23846	1.3113	0.11906
mmu-mir-1941	mmu-miR-1941-5p_st	21.0536	21.299	1.02954	0.83461
mmu-mir-1942	mmu-miR-1942_st	1.44626	1.46001	1.00626	0.9304
mmu-mir-1943	mmu-miR-1943-star_st	1.76986	1.48286	-1.19582	0.03739
mmu-mir-1945	mmu-miR-1945_st	1.67908	1.80175	1.06733	0.61332
mmu-mir-1946a	mmu-miR-1946a_st	7.36422	14.4763	1.89868	0.03557
mmu-mir-1946b	mmu-miR-1946b_st	10.5179	9.01997	-1.21419	0.30748
mmu-mir-1947	mmu-miR-1947-star_st	45.0656	30.5894	-1.51572	0.04884
mmu-mir-1948	mmu-miR-1948-star_st	1.57627	1.41135	-1.11651	0.17291
mmu-mir-1949	mmu-miR-1949_st	1.79108	2.06087	1.16878	0.21858
mmu-mir-195	mmu-miR-195_st	3.32385	2.8247	-1.20497	0.28238
mmu-mir-1950	mmu-miR-1950_st	1.20669	1.42869	1.18017	0.04477
mmu-mir-1951	mmu-miR-1951_st	1.72863	1.86604	1.06733	0.51867
mmu-mir-1952	mmu-miR-1952_st	2.1837	2.09791	-1.0367	0.77133
mmu-mir-1953	mmu-miR-1953_st	1.49875	1.71261	1.14314	0.08428
mmu-mir-1954	mmu-miR-1954_st	1.46843	1.33555	-1.10038	0.18299
mmu-mir-1955	mmu-miR-1955-3p_st	1.79778	1.88415	1.05336	0.63101
mmu-mir-1956	mmu-miR-1956_st	1.81259	1.73602	-1.03168	0.75436
mmu-mir-1957	mmu-miR-1957_st	1.92419	2.2449	1.16473	0.05786
mmu-mir-1958	mmu-miR-1958_st	1.73936	1.73865	1.00208	0.98279
mmu-mir-1960	mmu-miR-1960_st	1.56999	1.36201	-1.13761	0.26212
mmu-mir-1961	mmu-miR-1961_st	1.40837	1.38451	-1.01607	0.79627
mmu-mir-1962	mmu-miR-1962_st	1.95564	2.10237	1.06585	0.51478
mmu-mir-1963	mmu-miR-1963_st	1.35701	1.45128	1.06955	0.30947
mmu-mir-1964	mmu-miR-1964-3p_st	2.49238	2.20977	-1.13682	0.21616
mmu-mir-1965	mmu-miR-1965_st	13.2665	14.6662	1.10191	0.232
mmu-mir-1966	mmu-miR-1966_st	1.55188	1.56414	1.00347	0.96729
mmu-mir-1967	mmu-miR-1967_st	1.45946	1.51926	1.04464	0.56232
mmu-mir-1968	mmu-miR-1968-star_st	1.74365	1.78603	1.02385	0.69944
mmu-mir-1969	mmu-miR-1969_st	1.65866	1.6166	-1.02669	0.80927
mmu-mir-196a-1	mmu-miR-196a-1-star_st	1.64647	1.59516	-1.02669	0.7644
mmu-mir-196a-1 // mmu-mir-196a-2	mmu-miR-196a_st	1.55092	1.65828	1.06955	0.29221
mmu-mir-196a-2	mmu-miR-196a-2-star_st	1.78329	1.55884	-1.14235	0.2243
mmu-mir-196b	mmu-miR-196b-star_st	1.57124	1.90723	1.20916	0.09531
mmu-mir-1970	mmu-miR-1970_st	1.51162	1.35994	-1.10726	0.3297
mmu-mir-1971	mmu-miR-1971_st	1.52747	1.54339	1.01115	0.86593
mmu-mir-1981	mmu-miR-1981_st	13.5639	10.5197	-1.25788	0.36821
mmu-mir-1982	mmu-miR-1982.2_st	1.80615	1.46522	-1.23285	0.01073
mmu-mir-1983	mmu-miR-1983_st	24.0809	16.0035	-1.53581	0.16338
mmu-mir-199a-1 // mmu-mir-199a-2	mmu-miR-199a-5p_st	1.78029	1.71152	-1.04247	0.55682
mmu-mir-199b	mmu-miR-199b_st	1.63276	1.6336	1.00139	0.99248
mmu-mir-19a	mmu-miR-19a_st	8.23398	13.0352	1.71238	0.04971
mmu-mir-19b-1	mmu-miR-19b-1-star_st	1.36039	1.30246	-1.04464	0.47879
mmu-mir-19b-1 // mmu-mir-19b-2	mmu-miR-19b_st	495.498	580.069	1.19003	0.18674
mmu-mir-19b-2	mmu-miR-19b-2-star_st	1.49181	1.39287	-1.06955	0.33241
mmu-mir-1a-1	mmu-miR-1a-1-star_st	1.61716	1.79161	1.08448	0.56854
mmu-mir-1a-1 // mmu-mir-1a-2	mmu-miR-1a_st	6.31824	8.64216	1.41128	0.42254
mmu-mir-1a-2	mmu-miR-1a-2-star_st	1.36219	1.42176	1.04174	0.64449
mmu-mir-1b	mmu-miR-1b-3p_st	1.70729	1.79155	1.05263	0.50022
mmu-mir-200a	mmu-miR-200a-star_st	1.80944	1.73806	-1.04102	0.57806
mmu-mir-200b	mmu-miR-200b-star_st	3.06727	2.27534	-1.36888	0.11528
mmu-mir-200c	mmu-miR-200c_st	2.42143	2.09235	-1.13603	0.41836
mmu-mir-201	mmu-miR-201_st	1.99894	1.88815	-1.06437	0.72158
mmu-mir-202	mmu-miR-202-5p_st	2.81595	3.6473	1.16312	0.59784
mmu-mir-203	mmu-miR-203_st	1.56556	1.5418	-1.01326	0.85382
mmu-mir-204	mmu-miR-204-star_st	515.358	435.718	-1.1599	0.26206
mmu-mir-205	mmu-miR-205-star_st	1.50164	1.35013	-1.11034	0.13276
mmu-mir-206	mmu-miR-206_st	192.079	199.82	1.03958	0.53483
mmu-mir-207	mmu-miR-207_st	2.52108	2.61138	1.0367	0.84693
mmu-mir-208a	mmu-miR-208a-3p_st	1.55445	1.68939	1.07326	0.5212
mmu-mir-208b	mmu-miR-208b_st	1.79829	2.01748	1.11651	0.24718
mmu-mir-20a	mmu-miR-20a_st	1956.26	1998.61	1.02172	0.71551
mmu-mir-20b	mmu-miR-20b_st	197.046	223.645	1.15509	0.30108
mmu-mir-21	mmu-miR-21-star_st	1.71949	1.6688	-1.03097	0.62096
mmu-mir-210	mmu-miR-210_st	162.275	166.339	1.02243	0.77411
mmu-mir-211	mmu-miR-211-star_st	7.84913	4.68552	-1.46612	0.23591
mmu-mir-212	mmu-miR-212-3p_st	1.77794	1.75024	-1.01819	0.80266
mmu-mir-2136	mmu-miR-2136_st	1.39702	1.54699	1.10957	0.18402
mmu-mir-2137	mmu-miR-2137_st	69.3407	46.2899	-1.1599	0.7042
mmu-mir-2139	mmu-miR-2139_st	1.43408	1.47864	1.02385	0.80155
mmu-mir-214	mmu-miR-214_st	1.99738	2.25004	1.12896	0.25347
mmu-mir-215	mmu-miR-215_st	1.416	1.64547	1.16393	0.09983
mmu-mir-216a	mmu-miR-216a_st	1.97246	2.12239	1.05775	0.651
mmu-mir-216b	mmu-miR-216b_st	2.24055	2.35745	1.08373	0.61662
mmu-mir-217	mmu-miR-217-star_st	1.50446	1.54522	1.03886	0.70805
mmu-mir-218-1	mmu-miR-218-1-star_st	1.44071	1.48106	1.02598	0.78103
mmu-mir-218-1 // mmu-mir-218-2	mmu-miR-218_st	6.99217	9.09538	1.16151	0.61278
mmu-mir-218-2	mmu-miR-218-2-star_st	1.57539	1.82754	1.1591	0.11134
mmu-mir-2182	mmu-miR-2182_st	1.88145	2.04143	1.07848	0.43516
mmu-mir-2183	mmu-miR-2183_st	2.30034	2.67715	1.15829	0.18819
mmu-mir-219-1	mmu-miR-219-3p-star_st	1.6076	1.67347	1.05409	0.60784
mmu-mir-219-1 // mmu-mir-219-2	mmu-miR-219-5p_st	1.56142	1.53634	-1.00765	0.95136
mmu-mir-219-2	mmu-miR-219-3p_st	1.87076	1.71927	-1.08673	0.29219
mmu-mir-22	mmu-miR-22_st	414.544	494.027	1.21757	0.18345
mmu-mir-221	mmu-miR-221_st	13.4846	8.52445	-1.49174	0.18485
mmu-mir-222	mmu-miR-222_st	9.52527	8.15614	-1.1599	0.46029
mmu-mir-223	mmu-miR-223_st	1.95281	1.66274	-1.17202	0.08439
mmu-mir-224	mmu-miR-224-star_st	1.61503	1.54542	-1.04102	0.7276
mmu-mir-23a	mmu-miR-23a_st	1088	1157.85	1.06437	0.29856
mmu-mir-23b	mmu-miR-23b_st	1133.32	1032.22	-1.09809	0.16005
mmu-mir-24-1	mmu-miR-24-1-star_st	1.63985	1.61589	-1.01115	0.90161
mmu-mir-24-1 // mmu-mir-24-2	mmu-miR-24_st	1397.84	1310.78	-1.06733	0.3801
mmu-mir-24-2	mmu-miR-24-2-star_st	15.2495	14.8672	-1.0196	0.88049
mmu-mir-25	mmu-miR-25_st	99.3571	93.8438	-1.05995	0.59833
mmu-mir-26a-1	mmu-miR-26a-1-star_st	1.50074	1.46426	-1.02456	0.72581
mmu-mir-26a-1 // mmu-mir-26a-2	mmu-miR-26a_st	3129.19	3170.81	1.01326	0.8143
mmu-mir-26a-2	mmu-miR-26a-2-star_st	1.67279	1.51808	-1.09962	0.25024
mmu-mir-26b	mmu-miR-26b_st	35.8514	34.0379	-1.05629	0.64359
mmu-mir-27a	mmu-miR-27a_st	264.174	273.682	1.04754	0.6439
mmu-mir-27b	mmu-miR-27b_st	152.325	156.899	1.03598	0.73578
mmu-mir-28	mmu-miR-28_st	11.7312	15.9272	1.45297	0.19236
mmu-mir-2861	mmu-miR-2861_st	321.056	306.37	-1.03886	0.74973
mmu-mir-28b	mmu-miR-28b_st	1.45005	1.45937	1.00556	0.92362
mmu-mir-28c	mmu-miR-28c_st	2.93161	2.73036	-1.07998	0.4118
mmu-mir-290	mmu-miR-290-5p_st	2.11527	2.12902	1.00417	0.96076
mmu-mir-291a	mmu-miR-291a-5p_st	1.50363	1.50818	1.00417	0.95915
mmu-mir-291b	mmu-miR-291b-5p_st	43.9319	32.1557	-1.38415	0.06428
mmu-mir-292	mmu-miR-292-3p_st	1.54957	1.60383	1.03598	0.58399
mmu-mir-293	mmu-miR-293_st	1.39525	1.39829	1.00139	0.98599
mmu-mir-294	mmu-miR-294_st	1.59628	1.37	-1.16797	0.18729
mmu-mir-295	mmu-miR-295-star_st	2.22368	1.67097	-1.28788	0.13648
mmu-mir-296	mmu-miR-296-3p_st	143.141	140.14	-1.02101	0.72835
mmu-mir-297a-1 // mmu-mir-297a-2 // mmu-mir-297a-3 // mmu-mir-297a-4 // mmu-mir-297a-5 // mmu-mir-297a-6	mmu-miR-297a_st	1.96576	1.85932	-1.0403	0.76406
mmu-mir-297a-3 // mmu-mir-297a-4	mmu-miR-297a-star_st	1.71634	1.57071	-1.07252	0.59175
mmu-mir-297a-5	mmu-miR-297a-5-star_st	1.78511	1.84072	1.02811	0.80732
mmu-mir-297b	mmu-miR-297b-3p_st	1.51496	1.5378	1.01466	0.80346
mmu-mir-297c	mmu-miR-297c-star_st	2.09281	2.07889	1.00347	0.9752
mmu-mir-298	mmu-miR-298_st	99.5287	77.8618	-1.2781	0.02238
mmu-mir-299	mmu-miR-299-star_st	2.58488	2.29297	-1.06216	0.8142
mmu-mir-29a	mmu-miR-29a_st	4.53428	3.4744	-1.23285	0.29625
mmu-mir-29b-1	mmu-miR-29b-1-star_st	1.62199	1.47774	-1.09885	0.3477
mmu-mir-29b-1 // mmu-mir-29b-2	mmu-miR-29b_st	1.61498	1.58991	-1.01607	0.78799
mmu-mir-29b-2	mmu-miR-29b-2-star_st	1.84498	1.77047	-1.03598	0.72884
mmu-mir-29c	mmu-miR-29c-star_st	1.65619	1.55226	-1.06733	0.36418
mmu-mir-300	mmu-miR-300_st	12.6913	9.82875	-1.29864	0.12624
mmu-mir-301a	mmu-miR-301a_st	18.9045	26.2775	1.73869	0.24128
mmu-mir-301b	mmu-miR-301b_st	2.72662	4.6727	1.70409	0.00131
mmu-mir-302a	mmu-miR-302a_st	1.69265	1.62645	-1.04536	0.56726
mmu-mir-302b	mmu-miR-302b_st	1.48688	1.55859	1.04536	0.54996
mmu-mir-302c	mmu-miR-302c_st	1.44069	1.50242	1.04319	0.52669
mmu-mir-302d	mmu-miR-302d_st	1.57816	1.45333	-1.09581	0.45539
mmu-mir-3057	mmu-miR-3057-5p_st	1.75645	1.75726	1.01889	0.87337
mmu-mir-3058	mmu-miR-3058-star_st	1.84013	1.78011	-1.02954	0.68958
mmu-mir-3059	mmu-miR-3059_st	1.6168	1.44788	-1.11574	0.11295
mmu-mir-3060	mmu-miR-3060_st	1.90439	2.10217	1.09657	0.40778
mmu-mir-3061	mmu-miR-3061-5p_st	2.15009	2.06653	1.00486	0.97885
mmu-mir-3062	mmu-miR-3062-star_st	1.67868	1.42096	-1.17121	0.13043
mmu-mir-3063	mmu-miR-3063_st	1.66046	1.51033	-1.09809	0.30578
mmu-mir-3064	mmu-miR-3064-3p_st	1.62115	1.96095	1.23371	0.13745
mmu-mir-3065	mmu-miR-3065-star_st	1.69337	1.75642	1.03958	0.61717
mmu-mir-3066	mmu-miR-3066-star_st	1.60246	1.56336	-1.02456	0.70474
mmu-mir-3067	mmu-miR-3067_st	1.68788	1.78811	1.06216	0.47604
mmu-mir-3068	mmu-miR-3068-star_st	2.57876	2.38466	-1.11111	0.5701
mmu-mir-3069	mmu-miR-3069-3p_st	1.48392	1.38584	-1.07326	0.42671
mmu-mir-3070a	mmu-miR-3070a_st	1.54907	1.61161	1.0367	0.61834
mmu-mir-3070b	mmu-miR-3070b-5p_st	2.09399	2.22628	1.0629	0.42503
mmu-mir-3071	mmu-miR-3071-star_st	1.62591	1.62224	1.00556	0.95319
mmu-mir-3072	mmu-miR-3072-star_st	8.124	9.76354	1.19086	0.14653
mmu-mir-3073	mmu-miR-3073-3p_st	1.72743	1.60131	-1.07923	0.35632
mmu-mir-3074-1	mmu-miR-3074-1-3p_st	2.5663	2.27314	-1.09202	0.61546
mmu-mir-3074-1 // mmu-mir-3074-2	mmu-miR-3074-5p_st	1.69465	1.48566	-1.13918	0.19344
mmu-mir-3074-2	mmu-miR-3074-2-3p_st	1.77935	1.7763	-1.00556	0.93811
mmu-mir-3075	mmu-miR-3075-star_st	1.90103	1.70831	-1.11651	0.15919
mmu-mir-3076	mmu-miR-3076-5p_st	1.64133	1.49384	-1.08073	0.56443
mmu-mir-3077	mmu-miR-3077-star_st	122.81	110.76	-1.10726	0.14245
mmu-mir-3078	mmu-miR-3078_st	1.54409	1.6088	1.04247	0.6612
mmu-mir-3079	mmu-miR-3079-5p_st	1.44884	1.41073	-1.02669	0.69965
mmu-mir-3080	mmu-miR-3080-5p_st	1.48345	1.37465	-1.08523	0.37941
mmu-mir-3081	mmu-miR-3081-star_st	3.92417	4.79661	1.23885	0.16903
mmu-mir-3082	mmu-miR-3082-5p_st	1.75935	1.82972	1.03742	0.64757
mmu-mir-3083	mmu-miR-3083-star_st	1.62206	1.61686	1.00069	0.99406
mmu-mir-3084	mmu-miR-3084_st	1.66529	1.75056	1.04319	0.68764
mmu-mir-3085	mmu-miR-3085-3p_st	2.295	2.2588	-1.0403	0.77364
mmu-mir-3086	mmu-miR-3086-3p_st	1.54545	1.38633	-1.11497	0.23478
mmu-mir-3087	mmu-miR-3087-star_st	2.18383	2.50763	1.17283	0.26422
mmu-mir-3088	mmu-miR-3088_st	2.15939	1.96872	-1.09657	0.1508
mmu-mir-3089	mmu-miR-3089-3p_st	1.74771	1.59685	-1.09885	0.34042
mmu-mir-3090	mmu-miR-3090_st	1.52488	1.46844	-1.03886	0.5846
mmu-mir-3091	mmu-miR-3091-5p_st	1.67694	1.56549	-1.06807	0.42643
mmu-mir-3092	mmu-miR-3092_st	20.1115	14.4679	-1.38127	0.02102
mmu-mir-3093	mmu-miR-3093-5p_st	1.62239	1.77174	1.09126	0.18844
mmu-mir-3094	mmu-miR-3094_st	1.62884	1.57352	-1.0403	0.69203
mmu-mir-3095	mmu-miR-3095-3p_st	1.61677	1.54382	-1.04391	0.62444
mmu-mir-3096	mmu-miR-3096-3p_st	1.91368	2.19915	1.16797	0.30005
mmu-mir-3096b	mmu-miR-3096b-3p_st	1.60863	1.73491	1.07475	0.39021
mmu-mir-3097	mmu-miR-3097-3p_st	1.74258	1.5569	-1.09505	0.52024
mmu-mir-3098	mmu-miR-3098-5p_st	2.32045	2.2281	-1.06585	0.63699
mmu-mir-3099	mmu-miR-3099_st	1.88887	2.03337	1.09051	0.52117
mmu-mir-30a	mmu-miR-30a_st	135.162	153.259	1.14472	0.17939
mmu-mir-30b	mmu-miR-30b_st	58.9053	62.7842	1.06807	0.48859
mmu-mir-30c-1	mmu-miR-30c-1-star_st	1.45562	1.65436	1.13682	0.20204
mmu-mir-30c-1 // mmu-mir-30c-2	mmu-miR-30c_st	379.637	454.998	1.20999	0.12689
mmu-mir-30c-2	mmu-miR-30c-2-star_st	5.40894	5.16816	-1.06659	0.73697
mmu-mir-30d	mmu-miR-30d_st	67.4869	71.2375	1.06881	0.57151
mmu-mir-30e	mmu-miR-30e_st	19.5317	16.0035	-1.13918	0.57862
mmu-mir-31	mmu-miR-31_st	5870.99	5788.58	-1.01326	0.83609
mmu-mir-3100	mmu-miR-3100-5p_st	2.58304	2.96228	1.1487	0.07624
mmu-mir-3101	mmu-miR-3101_st	1.48377	1.51296	1.01677	0.81586
mmu-mir-3102	mmu-miR-3102-5p.2_st	12.4772	20.021	1.61776	0.00856
mmu-mir-3103	mmu-miR-3103-star_st	1.42066	1.55972	1.09581	0.23116
mmu-mir-3104	mmu-miR-3104-5p_st	2.09388	1.89097	-1.11034	0.19315
mmu-mir-3105	mmu-miR-3105-5p_st	1.69383	1.47019	-1.15189	0.10383
mmu-mir-3106	mmu-miR-3106-star_st	1.61399	1.60578	-1.01396	0.89812
mmu-mir-3107	mmu-miR-3107_st	75.6955	92.3816	1.22774	0.04914
mmu-mir-3108	mmu-miR-3108-star_st	1.44204	1.44489	1.00347	0.96674
mmu-mir-3109	mmu-miR-3109_st	1.53924	1.45099	-1.0629	0.38529
mmu-mir-3110	mmu-miR-3110-star_st	2.60867	2.21584	-1.1607	0.25458
mmu-mir-3112	mmu-miR-3112_st	1.58377	1.73895	1.08824	0.40226
mmu-mir-3113	mmu-miR-3113-star_st	1.73237	1.59257	-1.08448	0.38642
mmu-mir-32	mmu-miR-32_st	2.26363	2.44787	1.08373	0.43728
mmu-mir-320	mmu-miR-320_st	476.209	380.827	-1.23371	0.08282
mmu-mir-322	mmu-miR-322-star_st	1.64526	1.79182	1.089	0.29732
mmu-mir-323	mmu-miR-323-5p_st	1.64084	1.70512	1.02172	0.8571
mmu-mir-324	mmu-miR-324-5p_st	60.5315	58.5328	-1.02527	0.78517
mmu-mir-325	mmu-miR-325-star_st	89.3827	84.5682	-1.06659	0.55051
mmu-mir-326	mmu-miR-326_st	1.54548	1.48454	-1.0403	0.56833
mmu-mir-327	mmu-miR-327_st	4.04929	3.24145	-1.24057	0.03898
mmu-mir-328	mmu-miR-328-star_st	16.3527	25.2178	1.59881	0.02409
mmu-mir-329	mmu-miR-329_st	5.4791	3.40373	-1.30315	0.51098
mmu-mir-33	mmu-miR-33-star_st	1.52626	1.57909	1.04826	0.65873
mmu-mir-330	mmu-miR-330-star_st	30.2627	21.6038	-1.33607	0.183
mmu-mir-331	mmu-miR-331-3p_st	3.41759	5.62428	1.44995	0.22086
mmu-mir-335	mmu-miR-335-5p_st	10.7376	10.1493	-1.06585	0.70699
mmu-mir-337	mmu-miR-337-5p_st	17.165	9.34039	-1.62225	0.32324
mmu-mir-338	mmu-miR-338-5p_st	4.37589	3.36682	-1.29504	0.253
mmu-mir-339	mmu-miR-339-5p_st	20.3604	27.3209	1.36226	0.03131
mmu-mir-340	mmu-miR-340-5p_st	1.99886	1.95824	-1.01255	0.90668
mmu-mir-341	mmu-miR-341_st	2.57893	2.6858	1.04464	0.77951
mmu-mir-342	mmu-miR-342-3p_st	366.669	322.425	-1.13446	0.11798
mmu-mir-343	mmu-miR-343_st	1.51544	1.44278	-1.04464	0.6283
mmu-mir-344-1 // mmu-mir-344-2	mmu-miR-344_st	28.8311	30.8053	1.08373	0.49097
mmu-mir-344b	mmu-miR-344b_st	1.61293	1.6485	1.01607	0.85982
mmu-mir-344c	mmu-miR-344c-star_st	1.73682	1.61747	-1.06955	0.4947
mmu-mir-344d-1	mmu-miR-344d-1-star_st	1.49579	1.6275	1.08749	0.31021
mmu-mir-344d-1 // mmu-mir-344d-2 // mmu-mir-344d-3	mmu-miR-344d_st	2.49517	2.32587	-1.07177	0.34526
mmu-mir-344d-2	mmu-miR-344d-2-star_st	1.53073	1.58873	1.03742	0.61762
mmu-mir-344d-3	mmu-miR-344d-3-star_st	1.5719	1.61136	1.02456	0.70106
mmu-mir-344e	mmu-miR-344e-star_st	2.02046	2.03058	1.01466	0.8754
mmu-mir-344f	mmu-miR-344f-5p_st	1.37747	1.59731	1.16151	0.04807
mmu-mir-344g	mmu-miR-344g-3p_st	1.59432	1.47144	-1.07848	0.5185
mmu-mir-345	mmu-miR-345-5p_st	4.37342	8.1979	1.84038	0.02726
mmu-mir-346	mmu-miR-346_st	298.376	249.746	-1.18674	0.09029
mmu-mir-3470a	mmu-miR-3470a_st	1.49966	1.39944	-1.0629	0.51293
mmu-mir-3470b	mmu-miR-3470b_st	1.80971	1.78844	-1.01889	0.84312
mmu-mir-3471-1 // mmu-mir-3471-2	mmu-miR-3471_st	2.56954	3.66066	1.42899	0.03446
mmu-mir-3472	mmu-miR-3472_st	1.58331	1.8377	1.16312	0.07471
mmu-mir-3473	mmu-miR-3473_st	13.3825	11.9512	-1.20414	0.49966
mmu-mir-3473b	mmu-miR-3473b_st	241.323	224.485	-1.08147	0.38797
mmu-mir-3473c	mmu-miR-3473c_st	1.92781	1.58223	-1.22179	0.03346
mmu-mir-3473d	mmu-miR-3473d_st	2.06377	1.98347	-1.03958	0.64432
mmu-mir-3474	mmu-miR-3474_st	1.87556	1.9393	1.0367	0.63194
mmu-mir-3475	mmu-miR-3475_st	1.71114	1.89785	1.10496	0.32807
mmu-mir-34a	mmu-miR-34a_st	2.11979	2.73592	1.29954	0.01554
mmu-mir-34b	mmu-miR-34b-3p_st	26.3301	31.9158	1.20581	0.10384
mmu-mir-34c	mmu-miR-34c_st	120.476	102.535	-1.17475	0.044295
mmu-mir-350	mmu-miR-350_st	14.3399	18.2085	1.21841	0.38392
mmu-mir-351	mmu-miR-351_st	3.91733	4.10512	1.04174	0.84762
mmu-mir-3572	mmu-miR-3572_st	1.41077	1.62457	1.15029	0.0891
mmu-mir-361	mmu-miR-361_st	145.249	140.817	-1.03598	0.6802
mmu-mir-362	mmu-miR-362-5p_st	4.81184	4.602	-1.02101	0.88138
mmu-mir-363	mmu-miR-363-3p_st	1.68833	1.73121	1.02669	0.78769
mmu-mir-365-1	mmu-miR-365-1-star_st	2.07599	3.5104	1.56917	0.07488
mmu-mir-365-1 // mmu-mir-365-2	mmu-miR-365_st	1.95497	1.49799	-1.27191	0.1194
mmu-mir-365-2	mmu-miR-365-2-star_st	1.37315	1.48186	1.07923	0.26082
mmu-mir-367	mmu-miR-367-star_st	1.68386	1.88045	1.11806	0.12554
mmu-mir-369	mmu-miR-369-5p_st	1.69594	1.67981	-1.01819	0.84974
mmu-mir-370	mmu-miR-370_st	37.935	30.3271	-1.24487	0.08589
mmu-mir-374	mmu-miR-374_st	2.06545	1.74737	-1.17609	0.07734
mmu-mir-374c	mmu-miR-374c-star_st	1.52411	1.60868	1.05848	0.49018
mmu-mir-375	mmu-miR-375_st	12.1389	20.5788	1.91853	0.13523
mmu-mir-376a	mmu-miR-376a_st	1.80705	1.81194	1.00208	0.97908
mmu-mir-376b	mmu-miR-376b_st	6.92275	11.4988	1.805	0.21243
mmu-mir-376c	mmu-miR-376c-star_st	1.65393	1.54973	-1.07549	0.48085
mmu-mir-377	mmu-miR-377_st	1.95835	2.42467	1.18509	0.38545
mmu-mir-378	mmu-miR-378_st	132.014	131.87	1.00278	0.97414
mmu-mir-378b	mmu-miR-378b_st	21.3217	27.5761	1.30858	0.04603
mmu-mir-379	mmu-miR-379_st	169.062	139.441	-1.21504	0.0689
mmu-mir-380	mmu-miR-380-5p_st	1.78856	1.93626	1.08298	0.31402
mmu-mir-381	mmu-miR-381_st	5.09751	6.60477	1.44493	0.28413
mmu-mir-382	mmu-miR-382_st	28.6306	16.6147	-1.72429	0.0558
mmu-mir-383	mmu-miR-383-star_st	1.87776	1.90039	1.0203	0.83605
mmu-mir-384	mmu-miR-384-5p_st	5.16501	7.37852	1.42603	0.01829
mmu-mir-3960	mmu-miR-3960_st	451.172	468.486	1.03958	0.53149
mmu-mir-3961	mmu-miR-3961_st	1.53138	1.69964	1.10803	0.18096
mmu-mir-3962	mmu-miR-3962_st	4.03308	3.86429	-1.0367	0.67612
mmu-mir-3963	mmu-miR-3963_st	1.39403	1.50632	1.07252	0.42808
mmu-mir-3964	mmu-miR-3964_st	2.05679	2.00578	-1.02527	0.69085
mmu-mir-3965	mmu-miR-3965_st	1.80063	1.41921	-1.26663	0.02855
mmu-mir-3966	mmu-miR-3966_st	1.40112	1.41096	1.00765	0.9183
mmu-mir-3967	mmu-miR-3967_st	1.55993	1.476	-1.05263	0.56706
mmu-mir-3968	mmu-miR-3968_st	2.06844	2.14681	1.04102	0.68847
mmu-mir-3969	mmu-miR-3969_st	1.77172	1.58823	-1.11497	0.15327
mmu-mir-3970	mmu-miR-3970_st	1.76432	1.70899	-1.03383	0.63545
mmu-mir-3971	mmu-miR-3971_st	1.95143	1.80516	-1.08147	0.26556
mmu-mir-409	mmu-miR-409-3p_st	80.6486	62.5148	-1.4025	0.01979
mmu-mir-410	mmu-miR-410_st	2.32328	2.50937	1.10573	0.48748
mmu-mir-411	mmu-miR-411_st	12.1641	14.5444	1.46003	0.51801
mmu-mir-412	mmu-miR-412-5p_st	1.95684	1.67674	-1.15829	0.14658
mmu-mir-421	mmu-miR-421_st	130.785	118.192	-1.10114	0.55136
mmu-mir-423	mmu-miR-423-3p_st	64.1927	67.1043	1.04826	0.6493
mmu-mir-425	mmu-miR-425_st	82.3041	111.307	1.40153	0.06847
mmu-mir-429	mmu-miR-429-star_st	1.48717	1.56596	1.05555	0.46387
mmu-mir-431	mmu-miR-431_st	9.82055	7.83338	-1.18181	0.53017
mmu-mir-432	mmu-miR-432_st	1.68989	1.82611	1.06437	0.59288
mmu-mir-433	mmu-miR-433_st	46.2731	33.7839	-1.30677	0.27337
mmu-mir-434	mmu-miR-434-3p_st	9.22021	7.81218	-1.7593	0.27712
mmu-mir-448	mmu-miR-448-5p_st	1.78918	1.75098	-1.02243	0.7196
mmu-mir-449a	mmu-miR-449a-star_st	1.85582	1.9446	1.04826	0.53464
mmu-mir-449b	mmu-miR-449b_st	50.4867	48.6597	-1.03958	0.55992
mmu-mir-449c	mmu-miR-449c_st	1.53539	1.69343	1.10038	0.26192
mmu-mir-450a-1	mmu-miR-450a-1-star_st	1.6048	1.61681	1.00835	0.92893
mmu-mir-450a-1 // mmu-mir-450a-2	mmu-miR-450a_st	1.3944	1.37033	-1.01607	0.81963
mmu-mir-450a-2	mmu-miR-450a-2-star_st	1.56001	1.46123	-1.06142	0.47786
mmu-mir-450b	mmu-miR-450b-5p_st	1.82101	2.44374	1.27987	0.24969
mmu-mir-451	mmu-miR-451_st	3.14316	2.35595	-1.33886	0.1309
mmu-mir-452	mmu-miR-452-3p_st	1.60385	1.69151	1.05482	0.47436
mmu-mir-453	mmu-miR-453_st	1.34671	1.49583	1.11034	0.10536
mmu-mir-455	mmu-miR-455_st	177.299	178.528	1.01537	0.86676
mmu-mir-463	mmu-miR-463_st	1.80815	1.73494	-1.03383	0.73173
mmu-mir-465a	mmu-miR-465a-5p_st	1.98321	1.91629	-1.03383	0.58666
mmu-mir-465b-1 // mmu-mir-465b-2	mmu-miR-465b-5p_st	1.66087	1.46825	-1.12428	0.22556
mmu-mir-465c-1 // mmu-mir-465c-2	mmu-miR-465c-5p_st	1.56205	1.62216	1.03886	0.52765
mmu-mir-466a	mmu-miR-466a-3p_st	1.84246	1.71937	-1.04536	0.73723
mmu-mir-466b-1 // mmu-mir-466b-2 // mmu-mir-466b-3 // mmu-mir-466b-4 // mmu-mir-466b-5 // mmu-mir-466b-6 // mmu-mir-466b-7 // mmu-mir-466b-8	mmu-miR-466b-3p_st	1.68159	2.10865	1.25093	0.02105
mmu-mir-466c-1 // mmu-mir-466c-2	mmu-miR-466c-5p_st	2.45954	2.8554	1.09581	0.65642
mmu-mir-466d	mmu-miR-466d-3p_st	1.75014	1.42539	-1.22859	0.01734
mmu-mir-466e	mmu-miR-466e-3p_st	1.74001	1.78868	1.0519	0.73083
mmu-mir-466f-1 // mmu-mir-466f-2 // mmu-mir-466f-3	mmu-miR-466f-3p_st	3.31484	7.06466	2.04344	0.00663
mmu-mir-466f-4	mmu-miR-466f_st	2.34468	2.33206	1.01889	0.89323
mmu-mir-466g	mmu-miR-466g_st	1.90254	1.75528	-1.08523	0.5439
mmu-mir-466h	mmu-miR-466h-3p_st	2.25754	3.26663	1.38223	0.18089
mmu-mir-466i	mmu-miR-466i-5p_st	2.91449	2.72259	-1.08448	0.5513
mmu-mir-466j	mmu-miR-466j_st	2.87903	2.2813	-1.19831	0.38843
mmu-mir-466k	mmu-miR-466k_st	1.37812	1.46904	1.06437	0.43418
mmu-mir-466l	mmu-miR-466l-3p_st	1.82142	1.77939	-1.02456	0.77168
mmu-mir-466m	mmu-miR-466m-5p_st	2.6873	2.54269	-1.04247	0.7772
mmu-mir-466n	mmu-miR-466n-3p_st	2.47115	2.91142	1.17772	0.1597
mmu-mir-466o	mmu-miR-466o-3p_st	1.83775	1.70348	-1.06881	0.59973
mmu-mir-466p	mmu-miR-466p-3p_st	1.52311	1.90395	1.24747	0.01188
mmu-mir-466q	mmu-miR-466q_st	1.31461	1.40944	1.074	0.33132
mmu-mir-467a-1 // mmu-mir-467a-10 // mmu-mir-467a-2 // mmu-mir-467a-3 // mmu-mir-467a-4 // mmu-mir-467a-5 // mmu-mir-467a-6 // mmu-mir-467a-7 // mmu-mir-467a-8 // mmu-mir-467a-9	mmu-miR-467a_st	7.54157	15.3248	2.05338	0.01047
mmu-mir-467b	mmu-miR-467b-star_st	1.91239	1.75139	-1.09202	0.31681
mmu-mir-467c	mmu-miR-467c-star_st	2.16144	1.75443	-1.21588	0.17382
mmu-mir-467d	mmu-miR-467d-star_st	3.22809	2.66353	-1.15669	0.46273
mmu-mir-467e	mmu-miR-467e-star_st	1.86427	1.57257	-1.18509	0.05557
mmu-mir-467f	mmu-miR-467f_st	1.71683	1.76398	1.02811	0.76837
mmu-mir-467g	mmu-miR-467g_st	1.76763	1.51013	-1.16393	0.13585
mmu-mir-467h	mmu-miR-467h_st	1.56927	1.48162	-1.05995	0.36359
mmu-mir-468	mmu-miR-468_st	1.5983	1.48669	-1.08073	0.36032
mmu-mir-470	mmu-miR-470_st	1.73606	1.53728	-1.12584	0.15887
mmu-mir-471	mmu-miR-471-3p_st	1.67394	1.91326	1.13524	0.25755
mmu-mir-483	mmu-miR-483_st	4.94292	6.07061	1.24487	0.23726
mmu-mir-484	mmu-miR-484_st	1.98116	2.0865	1.05555	0.72281
mmu-mir-485	mmu-miR-485-star_st	2.05261	2.27637	1.12506	0.3639
mmu-mir-486	mmu-miR-486_st	87.5063	81.2519	-1.05702	0.71393
mmu-mir-487b	mmu-miR-487b_st	50.9819	43.1509	-1.18345	0.28101
mmu-mir-488	mmu-miR-488-star_st	1.84006	1.87634	1.0196	0.75419
mmu-mir-489	mmu-miR-489_st	1.94703	2.05387	1.05702	0.43059
mmu-mir-490	mmu-miR-490-3p_st	1.53551	1.41832	-1.07699	0.46864
mmu-mir-491	mmu-miR-491_st	1.69925	1.74512	1.0274	0.70828
mmu-mir-493	mmu-miR-493_st	1.94202	2.03853	1.04102	0.73649
mmu-mir-494	mmu-miR-494_st	79.7367	80.9835	-1.01045	0.94128
mmu-mir-495	mmu-miR-495_st	2.29414	2.69785	1.13053	0.62419
mmu-mir-496	mmu-miR-496-star_st	1.99092	1.64085	-1.20832	0.0397
mmu-mir-497	mmu-miR-497_st	1.66056	1.7894	1.05409	0.68339
mmu-mir-499	mmu-miR-499_st	1.91098	3.01737	1.41519	0.19835
mmu-mir-500	mmu-miR-500_st	5.25904	8.11287	1.45095	0.17671
mmu-mir-501	mmu-miR-501-3p_st	2.36191	2.05598	-1.12272	0.45429
mmu-mir-503	mmu-miR-503_st	3.2341	3.01827	-1.07475	0.35234
mmu-mir-504	mmu-miR-504-star_st	2.3148	3.04092	1.28967	0.1444
mmu-mir-5046	mmu-miR-5046_st	1.79243	1.63997	-1.09429	0.28397
mmu-mir-505	mmu-miR-505-5p_st	2.45497	2.46067	1.01677	0.92266
mmu-mir-509	mmu-miR-509-5p_st	2.36441	2.59272	1.1591	0.46833
mmu-mir-5097	mmu-miR-5097_st	46.1021	43.044	-1.07624	0.76699
mmu-mir-5098	mmu-miR-5098_st	1.44524	1.61865	1.09962	0.47091
mmu-mir-5099	mmu-miR-5099_st	36.3693	43.6391	1.18427	0.19516
mmu-mir-5100	mmu-miR-5100_st	13.5051	12.4373	-1.30315	0.4844
mmu-mir-5101	mmu-miR-5101_st	1.40192	1.31654	-1.06142	0.42082
mmu-mir-5102	mmu-miR-5102_st	1.54154	1.41058	-1.09354	0.25797
mmu-mir-5103	mmu-miR-5103_st	1.26196	1.42909	1.13446	0.10376
mmu-mir-5104	mmu-miR-5104_st	2.04879	2.46431	1.17365	0.29471
mmu-mir-5105	mmu-miR-5105_st	752.127	777.32	1.01326	0.91477
mmu-mir-5106	mmu-miR-5106_st	1.48798	1.66466	1.11806	0.17111
mmu-mir-5107	mmu-miR-5107_st	36.5384	49.355	1.4103	0.17164
mmu-mir-5108	mmu-miR-5108_st	1.64187	1.56619	-1.05629	0.54713
mmu-mir-5109	mmu-miR-5109_st	684.099	574.764	-1.19086	0.164
mmu-mir-511	mmu-miR-511-3p_st	1.78688	1.59043	-1.12662	0.22302
mmu-mir-5110	mmu-miR-5110_st	2.68568	2.66569	-1.01677	0.91324
mmu-mir-5111	mmu-miR-5111_st	1.55464	1.57779	1.01889	0.83002
mmu-mir-5112	mmu-miR-5112_st	70.4164	72.0054	1.01819	0.8723
mmu-mir-5113	mmu-miR-5113_st	1.60503	1.9211	1.17202	0.22948
mmu-mir-5114	mmu-miR-5114_st	2.17176	1.89099	-1.14552	0.2069
mmu-mir-5115	mmu-miR-5115_st	1.81359	1.68553	-1.07699	0.36179
mmu-mir-5116	mmu-miR-5116_st	1.6412	1.6116	-1.02172	0.7919
mmu-mir-5117	mmu-miR-5117_st	1.52762	1.52417	-1.00486	0.95846
mmu-mir-5118	mmu-miR-5118_st	1.3828	1.43427	1.0403	0.57649
mmu-mir-5119	mmu-miR-5119_st	1.43651	1.38379	-1.03526	0.67199
mmu-mir-5120	mmu-miR-5120_st	1.52371	1.66143	1.08598	0.28554
mmu-mir-5121	mmu-miR-5121_st	24.1957	34.3342	1.56157	0.2432
mmu-mir-5122	mmu-miR-5122_st	1.67751	2.12437	1.25093	0.17089
mmu-mir-5123	mmu-miR-5123_st	1.51978	1.73618	1.13288	0.20504
mmu-mir-5124	mmu-miR-5124_st	1.44372	1.43874	-1.00556	0.94456
mmu-mir-5125	mmu-miR-5125_st	1.38833	1.44642	1.04319	0.50961
mmu-mir-5126	mmu-miR-5126_st	590.706	508.465	-1.13761	0.37856
mmu-mir-5127	mmu-miR-5127_st	1.63299	1.52982	-1.04681	0.73608
mmu-mir-5128	mmu-miR-5128_st	474.974	444.202	-1.05848	0.65042
mmu-mir-5129	mmu-miR-5129_st	1.98386	2.27528	1.08448	0.69461
mmu-mir-5130	mmu-miR-5130_st	52.5345	59.3395	1.21672	0.47059
mmu-mir-5131	mmu-miR-5131_st	1.48208	1.75349	1.1704	0.21659
mmu-mir-5132	mmu-miR-5132_st	1.54476	1.6529	1.06363	0.46944
mmu-mir-5133	mmu-miR-5133_st	1.64426	2.17483	1.32042	0.01886
mmu-mir-5134	mmu-miR-5134_st	1.74963	1.71918	-1.01396	0.85617
mmu-mir-5135	mmu-miR-5135_st	4.49034	4.55222	1.10726	0.7483
mmu-mir-5136	mmu-miR-5136_st	1.81209	1.69158	-1.07103	0.28637
mmu-mir-532	mmu-miR-532-5p_st	37.6578	33.9071	-1.089	0.49893
mmu-mir-539	mmu-miR-539-5p_st	1.58192	1.53404	-1.0324	0.66101
mmu-mir-540	mmu-miR-540-3p_st	6.46078	5.09257	-1.20999	0.37513
mmu-mir-541	mmu-miR-541_st	320.138	273.603	-1.17283	0.10843
mmu-mir-542	mmu-miR-542-3p_st	1.62378	1.7056	1.04899	0.57823
mmu-mir-543	mmu-miR-543_st	8.92104	9.47709	1.00975	0.97732
mmu-mir-544	mmu-miR-544-3p_st	1.46255	1.56428	1.07177	0.45085
mmu-mir-546	mmu-miR-546_st	1.74116	1.8067	1.04247	0.67297
mmu-mir-547	mmu-miR-547-star_st	1.54775	1.4593	-1.0629	0.43696
mmu-mir-551b	mmu-miR-551b-star_st	2.04691	1.90459	-1.04536	0.75351
mmu-mir-568	mmu-miR-568_st	1.62493	1.52754	-1.05629	0.56425
mmu-mir-574	mmu-miR-574-3p_st	158.758	132.419	-1.20581	0.11034
mmu-mir-582	mmu-miR-582-3p_st	2.86148	2.37245	-1.18017	0.37471
mmu-mir-590	mmu-miR-590-5p_st	1.45831	1.44808	-1.00905	0.92387
mmu-mir-592	mmu-miR-592-star_st	2.59467	2.58416	-1.01889	0.90255
mmu-mir-598	mmu-miR-598-star_st	1.74276	1.88299	1.09962	0.4875
mmu-mir-599	mmu-miR-599_st	1.35846	1.38594	1.02243	0.75887
mmu-mir-615	mmu-miR-615-3p_st	1.57853	1.32602	-1.19334	0.1189
mmu-mir-652	mmu-miR-652_st	170.868	173.671	1.01819	0.79833
mmu-mir-653	mmu-miR-653_st	1.3422	1.36454	1.01677	0.76914
mmu-mir-654	mmu-miR-654-3p_st	1.47845	1.5293	1.03383	0.61779
mmu-mir-664	mmu-miR-664-star_st	3.23926	3.64208	1.17936	0.37878
mmu-mir-665	mmu-miR-665_st	7.35088	3.75517	-2.18404	0.02386
mmu-mir-666	mmu-miR-666-5p_st	1.64626	1.64878	1.00139	0.98972
mmu-mir-667	mmu-miR-667_st	3.39406	2.56863	-1.2781	0.26622
mmu-mir-668	mmu-miR-668-star_st	6.29688	6.43379	1.02314	0.80572
mmu-mir-669a-1 // mmu-mir-669a-10 // mmu-mir-669a-11 // mmu-mir-669a-12 // mmu-mir-669a-2 // mmu-mir-669a-3 // mmu-mir-669a-4 // mmu-mir-669a-5 // mmu-mir-669a-6 // mmu-mir-669a-7 // mmu-mir-669a-8 // mmu-mir-669a-9	mmu-miR-669a-5p_st	2.87065	3.63661	1.19003	0.57197
mmu-mir-669a-1 // mmu-mir-669a-10 // mmu-mir-669a-11 // mmu-mir-669a-12 // mmu-mir-669a-2 // mmu-mir-669a-4 // mmu-mir-669a-5 // mmu-mir-669a-6 // mmu-mir-669a-7 // mmu-mir-669a-8 // mmu-mir-669a-9	mmu-miR-669a-3p_st	3.73128	6.1073	1.93321	0.07597
mmu-mir-669a-3	mmu-miR-669a-3-3p_st	1.638	1.51221	-1.08824	0.34448
mmu-mir-669b	mmu-miR-669b_st	1.69339	1.76232	1.0403	0.60174
mmu-mir-669c	mmu-miR-669c_st	9.26079	11.3585	1.58667	0.26896
mmu-mir-669d	mmu-miR-669d-star_st	1.99525	1.79483	-1.11806	0.28191
mmu-mir-669d // mmu-mir-669d-2	mmu-miR-669d_st	1.65594	1.5298	-1.08147	0.40168
mmu-mir-669d-2	mmu-miR-669d-2-star_st	2.35523	2.19454	-1.06955	0.5454
mmu-mir-669e	mmu-miR-669e-star_st	1.67224	1.67734	1.00556	0.94128
mmu-mir-669f	mmu-miR-669f-5p_st	3.28705	3.45493	1.13603	0.56487
mmu-mir-669g	mmu-miR-669g_st	1.54405	1.59493	1.03958	0.66488
mmu-mir-669h	mmu-miR-669h-3p_st	2.34417	2.07858	-1.1235	0.36616
mmu-mir-669i	mmu-miR-669i_st	1.93345	1.72321	-1.1235	0.09795
mmu-mir-669j	mmu-miR-669j_st	1.5157	1.68107	1.11188	0.20388
mmu-mir-669k	mmu-miR-669k_st	1.66287	1.66925	1.00486	0.94196
mmu-mir-669l	mmu-miR-669l_st	1.75096	1.47756	-1.17772	0.15064
mmu-mir-669m-1 // mmu-mir-669m-2	mmu-miR-669m-5p_st	2.93984	2.88023	-1.00347	0.98834
mmu-mir-669n	mmu-miR-669n_st	1.74771	1.76861	0	0.99925
mmu-mir-669o	mmu-miR-669o-3p_st	4.07764	4.25383	1.17549	0.044295
mmu-mir-669p-1 // mmu-mir-669p-2	mmu-miR-669p_st	3.57943	3.41485	-1.08749	0.70438
mmu-mir-670	mmu-miR-670-star_st	1.56173	1.52166	-1.0196	0.83501
mmu-mir-671	mmu-miR-671-5p_st	7.57072	15.5002	2.39994	0.06556
mmu-mir-672	mmu-miR-672_st	2.03831	2.3459	1.13839	0.36051
mmu-mir-673	mmu-miR-673-5p_st	2.0356	3.00391	1.47836	0.00645
mmu-mir-674	mmu-miR-674_st	382.072	363.631	-1.05263	0.441
mmu-mir-675	mmu-miR-675-3p_st	3.75448	2.69341	-1.39088	0.01626
mmu-mir-676	mmu-miR-676_st	95.6658	84.5549	-1.13682	0.20615
mmu-mir-677	mmu-miR-677-star_st	47.2946	51.3876	1.08147	0.4041
mmu-mir-678	mmu-miR-678_st	1.81434	1.61844	-1.12117	0.12758
mmu-mir-679	mmu-miR-679-5p_st	1.67497	1.85929	1.10343	0.25547
mmu-mir-680-1 // mmu-mir-680-2 // mmu-mir-680-3	mmu-miR-680_st	8.19872	8.00246	-1.02598	0.79817
mmu-mir-681	mmu-miR-681_st	1.38156	1.48743	1.07624	0.2952
mmu-mir-682	mmu-miR-682_st	1.62151	1.46464	-1.11497	0.25433
mmu-mir-683-1 // mmu-mir-683-2	mmu-miR-683_st	1.50843	1.38456	-1.08298	0.39264
mmu-mir-684-1 // mmu-mir-684-2	mmu-miR-684_st	1.41116	1.51518	1.074	0.32858
mmu-mir-686	mmu-miR-686_st	1.54698	1.48765	-1.0367	0.65475
mmu-mir-687	mmu-miR-687_st	1.53141	1.44689	-1.05848	0.35841
mmu-mir-688	mmu-miR-688_st	1.82015	1.75376	-1.03025	0.73893
mmu-mir-691	mmu-miR-691_st	2.10748	2.67109	1.2466	0.09328
mmu-mir-692-1 // mmu-mir-692-2	mmu-miR-692_st	1.4281	1.58542	1.10803	0.15627
mmu-mir-693	mmu-miR-693-5p_st	1.65646	1.43298	-1.1607	0.10717
mmu-mir-694	mmu-miR-694_st	1.36226	1.47791	1.05555	0.71507
mmu-mir-695	mmu-miR-695_st	3.92282	4.75297	1.24747	0.28413
mmu-mir-696	mmu-miR-696_st	1.66083	1.5929	-1.04102	0.72036
mmu-mir-697	mmu-miR-697_st	1.46467	1.73123	1.18591	0.11937
mmu-mir-698	mmu-miR-698_st	1.51482	1.39227	-1.089	0.2643
mmu-mir-700	mmu-miR-700_st	7.70845	7.72015	1.02883	0.87143
mmu-mir-701	mmu-miR-701_st	1.63212	1.53656	-1.05922	0.44687
mmu-mir-702	mmu-miR-702_st	2.05389	1.8552	-1.12428	0.3999
mmu-mir-703	mmu-miR-703_st	1.47235	1.46772	1.00069	0.99537
mmu-mir-704	mmu-miR-704_st	1.44245	1.48018	1.02811	0.72623
mmu-mir-705	mmu-miR-705_st	24.1268	22.0688	-1.24747	0.48268
mmu-mir-706	mmu-miR-706_st	46.6754	70.0181	2.15995	0.21987
mmu-mir-707	mmu-miR-707_st	1.44743	1.5394	1.06437	0.37782
mmu-mir-708	mmu-miR-708_st	144.609	121.478	-1.18345	0.13777
mmu-mir-709	mmu-miR-709_st	8631.56	8044.66	-1.07177	0.29996
mmu-mir-710	mmu-miR-710_st	1.68137	1.70797	1.01607	0.81407
mmu-mir-711	mmu-miR-711_st	2.44154	1.87251	-1.2466	0.23495
mmu-mir-712	mmu-miR-712-star_st	1.62569	1.72824	1.06363	0.57192
mmu-mir-713	mmu-miR-713_st	1.70559	1.57984	-1.08147	0.32753
mmu-mir-714	mmu-miR-714_st	2.09501	2.65033	1.28699	0.1015
mmu-mir-717	mmu-miR-717_st	1.51706	1.6724	1.10114	0.28283
mmu-mir-718	mmu-miR-718_st	1.55068	1.87794	1.16878	0.32601
mmu-mir-719	mmu-miR-719_st	1.53999	1.70062	1.09657	0.33388
mmu-mir-720	mmu-miR-720_st	4.51203	4.99487	1.23971	0.47422
mmu-mir-721	mmu-miR-721_st	1.88344	1.4242	-1.31677	0.03386
mmu-mir-741	mmu-miR-741_st	2.01152	1.69547	-1.18263	0.05291
mmu-mir-742	mmu-miR-742_st	1.89248	1.68054	-1.12506	0.12257
mmu-mir-743a	mmu-miR-743a-star_st	1.66513	1.71567	1.03526	0.65324
mmu-mir-743b	mmu-miR-743b-5p_st	1.54237	1.45718	-1.05336	0.51852
mmu-mir-744	mmu-miR-744_st	141.763	136.536	-1.03742	0.56203
mmu-mir-758	mmu-miR-758_st	1.43965	1.26505	-1.13918	0.13712
mmu-mir-759	mmu-miR-759_st	1.62329	1.6006	-1.01537	0.85504
mmu-mir-760	mmu-miR-760-5p_st	2.2601	1.92142	-1.17854	0.43204
mmu-mir-761	mmu-miR-761_st	1.68646	1.40889	-1.17121	0.2362
mmu-mir-762	mmu-miR-762_st	8.18233	5.33261	-1.40932	0.41181
mmu-mir-763	mmu-miR-763_st	2.02785	1.63186	-1.22349	0.11979
mmu-mir-764	mmu-miR-764-3p_st	1.88756	1.85095	-1.01889	0.79723
mmu-mir-767	mmu-miR-767_st	1.40208	1.36801	-1.02598	0.75973
mmu-mir-770	mmu-miR-770-3p_st	2.59351	2.14123	-1.2008	0.15654
mmu-mir-7a-1	mmu-miR-7a-1-star_st	1.71236	1.79141	1.04319	0.59546
mmu-mir-7a-1 // mmu-mir-7a-2	mmu-miR-7a_st	2.04872	2.04126	1.00417	0.96938
mmu-mir-7a-2	mmu-miR-7a-2-star_st	1.61085	1.82364	1.11265	0.45858
mmu-mir-7b	mmu-miR-7b-star_st	1.98755	1.85371	-1.07773	0.40699
mmu-mir-802	mmu-miR-802-star_st	1.47381	1.45084	-1.01889	0.84221
mmu-mir-804	mmu-miR-804_st	1.53203	1.60257	1.05044	0.51898
mmu-mir-871	mmu-miR-871-3p_st	1.92038	1.60192	-1.18427	0.15284
mmu-mir-872	mmu-miR-872-star_st	3.48246	5.38375	1.6783	0.15693
mmu-mir-873	mmu-miR-873-star_st	1.73269	1.50317	-1.15669	0.09688
mmu-mir-874	mmu-miR-874_st	2.19106	2.13394	-1.01607	0.9019
mmu-mir-875	mmu-miR-875-3p_st	1.97031	1.93846	-1.00975	0.91872
mmu-mir-876	mmu-miR-876-5p_st	1.38884	1.42499	1.02598	0.7646
mmu-mir-877	mmu-miR-877_st	39.4446	48.1006	1.22603	0.10138
mmu-mir-878	mmu-miR-878-3p_st	1.79266	1.61277	-1.10803	0.17561
mmu-mir-879	mmu-miR-879_st	1.73522	1.50033	-1.15349	0.10286
mmu-mir-880	mmu-miR-880-star_st	1.72779	1.53806	-1.1235	0.12619
mmu-mir-881	mmu-miR-881-star_st	1.5233	1.42743	-1.06955	0.34005
mmu-mir-882	mmu-miR-882_st	1.80211	1.56503	-1.14711	0.16378
mmu-mir-883a	mmu-miR-883a-5p_st	1.70453	1.69697	-1.00556	0.93009
mmu-mir-883b	mmu-miR-883b-3p_st	1.4885	1.47874	-1.00835	0.90905
mmu-mir-9-1 // mmu-mir-9-2 // mmu-mir-9-3	mmu-miR-9-star_st	1.7069	1.58568	-1.07848	0.33255
mmu-mir-92a-1	mmu-miR-92a-1-star_st	2.07246	2.11247	1.05775	0.7286
mmu-mir-92a-1 // mmu-mir-92a-2	mmu-miR-92a_st	633.983	596.256	-1.05702	0.59026
mmu-mir-92a-2	mmu-miR-92a-2-star_st	2.10522	2.17693	1.03886	0.76591
mmu-mir-92b	mmu-miR-92b_st	98.2827	78.0747	-1.23542	0.12311
mmu-mir-93	mmu-miR-93_st	939.772	892.381	-1.05629	0.52257
mmu-mir-96	mmu-miR-96_st	1.56357	1.62781	1.04319	0.62223
mmu-mir-98	mmu-miR-98_st	1.78023	1.49964	-1.18756	0.0297
mmu-mir-99a	mmu-miR-99a_st	262.141	310.645	1.19251	0.06441
mmu-mir-99b	mmu-miR-99b_st	2181.57	2103.33	-1.03025	0.72407
