# Supplementary material for: Genome-Wide Analysis of Differentially Expressed miRNAs and Their Associated Regulatory Networks in Lenses Deficient for the Congenital Cataract-Linked Tudor Domain Containing Protein TDRD7
Source: Front Cell Dev Biol. 2021 Feb 16;9:615761. doi: 10.3389/fcell.2021.615761 (PMC7921330; doi:10.3389/fcell.2021.615761)
Supplement: Supplementary file 4 [file Table_4.XLSX]

## Sheet: Sheet2
Table S4. List of highly expressed mature miRNA identified in P4 lens. Note: + indicates present miRNA, and - indicates absent
miRNA ID	Microarrays at P4 (present study)	RNA-seq at P3 (Khan et al, PMID: 26808486)	Microarrays at P56 (Karali et al 2010, PMID: 21171988)	ISH at variours PN stages (Karali et al 2010, PMID: 21171988)
mir-184	15592.3	+	+	+
mir-709	8631.56	-	+	+
mir-31	5870.99	+	+	+
let-7e	3255.67	+	-	-
mir-26a	3129.19	+	-	-
mir-17	2697.13	+	+	+
mir-181a	2298.46	+	-	-
mir-181b	2227.2	+	-	-
mir-125a	2226.88	+	-	-
mir-99b	2181.57	+	+	-
mir-20a	1956.26	+	+	-
let-7c-1	1708.84	-	-	-
mir-24	1397.84	+	-	-
mir-125b	1339.05	+	+	-
mir-103	1280.41	+	-	-
mir-23b	1133.32	+	-	-
mir-23a	1088	+	-	-
mir-191	947.887	+	+	+
mir-93	939.772	+	+	-
mir-107	910.384	+	-	-
let-7a	889.816	+	-	-
mir-5105	752.127	-	-	-
mir-16	727.806	+	-	-
mir-5109	684.099	-	-	-
mir-92a	633.983	+	+	-
let-7b	627.013	+	+	+
mir-106a	600.952	-	+	+
mir-130a	594.736	+	+	+
mir-5126	590.706	-	-	-
let-7d	590.355	+	-	-
mir-204	515.358	+	+	+
mir-19b	495.498	-	+	-
mir-320	476.209	+	-	-
mir-5128	474.974	+	-	-
mir-106b	458.185	+	-	-
mir-3960	451.172	+	-	-
mir-22	414.544	+	-	-
mir-674	382.072	+	-	-
mir-30c	379.637	+	-	-
mir-342	366.669	+	-	-
mir-151	339.487	+	-	-
mir-2861	321.056	-	-	-
mir-541	320.138	+	-	-
mir-1195	305.961	+	-	-
mir-346	298.376	+	+	+
mir-18a	271.452	+	-	-
mir-27a	264.174	+	-	-
mir-99a	262.141	+	-	-
mir-3473b	241.323	-	-	-
mir-20b	197.046	+	+	-
mir-1298	196.827	-	-	-
mir-206	192.079	+	+	-
mir-127	189.043	+	+	+
mir-149	178.917	+	+	+
mir-455	177.299	+	+	+
mir-652	170.868	+	-	-
mir-135a	169.635	+	+	-
mir-379	169.062	+	-	-
mir-210	162.275	+	+	+
mir-130b	162.111	+	+	+
let-7i	161.881	+	-	-
mir-152	159.433	+	-	-
mir-574	158.758	+	+	+
mir-181d	154.777	+	-	-
mir-27b	152.325	+	-	-
mir-139	147.793	+	-	-
mir-140	146.615	+	-	-
mir-361	145.249	+	-	-
mir-708	144.609	+	-	-
mir-296	143.141	+	-	-
mir-744	141.763	+	-	-
mir-30a	135.162	+	-	-
mir-378	132.014	-	-	-
mir-421	130.785	+	-	-
mir-3077	122.81	-	-	-
mir-133a	114.718	+	+	-
mir-34c	112.476	+	+	+
mir-15b	103.583	+	-	-
mir-298	99.5287	+	-	-
mir-25	99.3571	+	-	-
mir-92b	98.2827	+	+	-
mir-185	98.073	+	+	+
mir-676	95.6658	+	-	-
mir-193b	94.6869	+	+	+
mir-325	89.3827	+	+	-
mir-486	87.5063	+	-	-
mir-425	82.3041	+	+	+
mir-409	80.6486	+	+	+
mir-494	79.7367	+	+	-
mir-3107	75.6955	+	-	-
let-7g	72.1338	+	-	-
mir-181c	71.5183	+	-	-
mir-5112	70.4164	-	-	-
mir-2137	69.3407	-	-	-
mir-1839	69.0999	-	-	-
mir-126	67.542	+	-	-
mir-30d	67.4869	+	-	-
mir-423	64.1927	+	+	+
mir-1196	60.7787	-	-	-
mir-324	60.5315	+	-	-
mir-30b	58.9053	+	-	-
mir-194	55.9805	-	-	-
mir-5130	52.5345	-	-	-
mir-133b	51.9535	+	+	-
mir-487b	50.9819	+	-	-
mir-449b	50.4867	-	-	-
mir-677	47.2946	+	-	-
mir-706	46.6754	-	-	-
mir-433	46.2731	+	+	+
mir-5097	46.1021	-	-	-
mir-1947	45.0656	-	-	-
mir-291b	43.9319	-	-	-
mir-1931	43.5827	-	-	-
mir-1894	42.9132	-	-	-
let-7f	42.4169	+	-	-
mir-877	39.4446	+	+	+
mir-370	37.935	+	-	-
mir-532	37.6578	+	-	-
mir-5107	36.5384	-	-	-
mir-5099	36.3693	+	-	-
mir-26b	35.8514	+	-	-
mir-134	34.3885	+	-	-
mir-1247	33.5876	+	-	-
mir-1198	30.6452	+	-	-
mir-330	30.2627	+	-	-
mir-344	28.8311	-	-	-
mir-382	28.6306	+	+	+
mir-34b	26.3301	+	-	-
mir-5121	24.1957	+	-	-
mir-705	24.1268	-	+	+
mir-1983	24.0809	+	-	-
mir-378b	21.3217	+	-	-
mir-182	21.0743	+	-	-
mir-1941	21.0536	-	-	-
mir-339	20.3604	+	+	+
mir-3092	20.1115	-	-	-
mir-30e	19.5317	+	-	-
mir-301a	18.9045	+	-	-
mir-1892	17.4241	-	-	-
mir-337	17.165	+	-	-
mir-328	16.3527	+	-	-
mir-192	15.9224	+	-	-
mir-10b	15.1362	+	-	-
mir-350	14.3399	+	+	+
mir-1981	13.5639	+	-	-
mir-5100	13.5051	-	-	-
mir-221	13.4846	+	-	-
mir-3473	13.3825	-	-	-
mir-1965	13.2665	-	-	-
mir-100	13.0227	+	+	+
mir-300	12.6913	+	+	-
mir-3102	12.4772	+	-	-
mir-1224	12.2269	+	-	-
mir-411	12.1641	+	-	-
mir-375	12.1389	+	+	+
mir-128	12.0103	+	-	-
mir-1895	11.8396	-	-	-
mir-28	11.7312	+	-	-
mir-335	10.7376	+	-	-
mir-1946b	10.5179	-	-	-
mir-141	10.001	+	-	-
mir-431	9.82055	+	-	-
mir-222	9.52527	+	-	-
mir-669c	9.26079	+	+	+
mir-434	9.22021	+	-	-
mir-543	8.92104	+	-	-
mir-19a	8.23398	+	+	+
mir-680	8.19872	-	+	+
mir-762	8.18233	-	+	+
mir-3072	8.124	+	-	-
mir-211	7.84913	+	-	-
mir-700	7.70845	+	-	-
mir-671	7.57072	+	-	-
mir-467a	7.54157	+	+	+
mir-1946a	7.36422	-	-	-
mir-665	7.35088	+	+	+
mir-15a	7.15676	+	-	-
mir-218	6.99217	+	+	+
mir-1935	6.98429	-	-	-
mir-376b	6.92275	+	-	-
mir-1194	6.72865	+	-	-
mir-138	6.52085	-	+	-
mir-540	6.46078	+	-	-
mir-1a	6.31824	-	-	-
mir-668	6.29688	+	+	+
mir-124	6.02358	+	-	-
mir-145	5.62927	+	-	-
mir-329	5.4791	+	-	-
mir-500	5.25904	+	-	-
mir-384	5.16501	+	-	-
mir-381	5.09751	+	+	+
mir-483	4.94292	+	-	-
